# Supplementary material for: Characterization of Culex pipiens Complex (Diptera: Culicidae) Populations in Colorado, USA Using Microsatellites
Source: PLoS One. 2012 Oct 19;7(10):e47602. doi: 10.1371/journal.pone.0047602 (PMC3477124; doi:10.1371/journal.pone.0047602)
Supplement: Table S1 — Genetic diversity values for 14 Colorado Culex pipiens complex populations in this study. (XLSX) [file pone.0047602.s002.xlsx]

## Sheet: HWEdataForTable3_6-21-12
(Durango	(Durango	)
							0.000274725
--------	--------	--------	-----------------	-----------	-------
Locus #	Locus #	Genot	Obs.Het.	Exp.Het.	P-value
1	1	13	0.15385	0.14769	1
2	2	14	0.14286	0.2037	0.11293
3	3	13	0.61538	0.72923	0.24913
4	4	14	0.92857	0.87566	0.98215
5	5	14	0.21429	0.49471	0.08051
6	6	14	0.64286	0.62698	0.19926
7	7	14	0.64286	0.7381	0.59818
8	8	14	0.64286	0.72487	0.57968
9	9	14	0.57143	0.75926	0.05446
10	10	14	0.71429	0.75132	0.01517
11	11	14	0.35714	0.42063	0.34989
12	12	14	0.35714	0.51852	0.29851
13	13	14	0.42857	0.47354	0.36338
14	14	14	0.64286	0.7672	0.60284
--------	--------	--------	-----------------	-----------	-------
(Fruita)	(Fruita)
--------	--------	--------	-----------------	-----------	-------
Locus #	Locus #	Genot	Obs.Het.	Exp.Het.	P-value
--------	--------	--------	-----------------	-----------	-------
1	1	59	0.11864	0.11343	1
2	2	58	0.06897	0.06762	1
3	3	58	0.7931	0.82129	0.98447
4	4	59	0.74576	0.91859	0.00142
5	5	59	0.49153	0.54643	0.3281
6	6	59	0.44068	0.4653	0.12966
7	7	59	0.64407	0.71578	0.44652
8	8	59	0.54237	0.66667	0.00116
9	9	55	0.76364	0.82152	0.14955
10	10	57	0.5614	0.72023	0.05257
11	11	59	0.67797	0.65348	0.13815
12	12	59	0.33898	0.46125	0.02835
13	13	58	0.72414	0.72249	0.89632
14	14	59	0.76271	0.73649	0.80011
--------	--------	--------	-----------------	-----------	-------
(GrandJu	(GrandJu	nction)
--------	--------	--------	-----------------	-----------	-------
Locus #	Locus #	Genot	Obs.Het.	Exp.Het.	P-value
--------	--------	--------	-----------------	-----------	-------
1	1	44	0.09091	0.08908	1
2	2	44	0.20455	0.2291	0.29612
3	3	44	0.79545	0.81531	0.74633
4	4	44	0.84091	0.82759	0.2491
5	5	44	0.36364	0.48824	0.10351
6	6	44	0.5	0.43757	0.70071
7	7	44	0.68182	0.64943	0.04361
8	8	43	0.65116	0.65335	0.95097
9	9	44	0.75	0.8315	0.15812
10	10	43	0.51163	0.60985	0.09308
11	11	44	0.59091	0.70298	0.44977
12	12	44	0.29545	0.49138	0.00075
13	13	43	0.7907	0.71655	0.28479
14	14	44	0.56818	0.69984	0.01812
--------	--------	--------	-----------------	-----------	-------
(Mack)	(Mack)
--------	--------	--------	-----------------	-----------	-------
Locus #	Locus #	Genot	Obs.Het.	Exp.Het.	P-value
--------	--------	--------	-----------------	-----------	-------
1	1	25	0.08	0.15429	0.04275
2	2	25	0.04	0.11673	0.02086
3	3	24	0.83333	0.82713	0.53143
4	4	25	0.88	0.88816	0.63414
5	5	24	0.54167	0.56649	1
6	6	25	0.44	0.49306	0.48785
7	7	25	0.68	0.72816	0.7831
8	8	25	0.56	0.64653	0.47581
9	9	24	0.75	0.81028	0.69741
10	10	25	0.44	0.72898	0.01974
11	11	25	0.72	0.70694	0.20437
12	12	24	0.125	0.26684	0.0068
13	13	25	0.6	0.66531	0.51783
14	14	25	0.68	0.75102	0.26024
--------	--------	--------	-----------------	-----------	-------
(Lamar)	(Lamar)
--------	--------	--------	-----------------	-----------	-------
Locus #	Locus #	Genot	Obs.Het.	Exp.Het.	P-value
--------	--------	--------	-----------------	-----------	-------
1	1	61	0.5082	0.56727	0.25128
2	2	66	0.45455	0.48404	0.33287
3	3	60	0.58333	0.81218	0
4	4	66	0.84848	0.87104	0.4769
5	5	66	0.5	0.4963	0.90264
6	6	66	0.62121	0.63694	0.13931
7	7	65	0.75385	0.73548	0.05285
8	8	66	0.56061	0.67777	0.27499
9	9	61	0.60656	0.77808	0.00107
10	10	64	0.35938	0.49373	5e-05
11	11	66	0.51515	0.56535	0.00303
12	12	66	0.51515	0.76694	0
13	13	63	0.57143	0.61003	0.09597
14	14	65	0.63077	0.66047	0.88138
--------	--------	--------	-----------------	-----------	-------
(Fountai	(Fountai	n)
--------	--------	--------	-----------------	-----------	-------
Locus #	Locus #	Genot	Obs.Het.	Exp.Het.	P-value
--------	--------	--------	-----------------	-----------	-------
1	1	49	0.2449	0.24321	0.26093
2	2	50	0.52	0.45354	0.92238
3	3	49	0.7551	0.79108	0.03573
4	4	50	0.64	0.79616	0.01844
5	5	50	0.52	0.48485	0.76783
6	6	50	0.62	0.63091	0.88681
7	7	50	0.4	0.57495	0.00156
8	8	50	0.76	0.67051	0.19408
9	9	47	0.59574	0.77557	0.01557
10	10	46	0.45652	0.65146	0.00301
11	11	50	0.48	0.47475	0.64881
12	12	50	0.54	0.68667	0.01798
13	13	50	0.76	0.74768	0.481
14	14	50	0.68	0.70242	0.19478
--------	--------	--------	-----------------	-----------	-------
(Pueblo)	(Pueblo)
--------	--------	--------	-----------------	-----------	-------
Locus #	Locus #	Genot	Obs.Het.	Exp.Het.	P-value
--------	--------	--------	-----------------	-----------	-------
1	1	66	0.33333	0.35936	0.0247
2	2	58	0.37931	0.46732	0.01779
3	3	66	0.65152	0.81043	0.00534
4	4	66	0.62121	0.85751	0
5	5	66	0.62121	0.50301	0.05921
6	6	66	0.65152	0.63139	0.33475
7	7	66	0.42424	0.47328	0.04357
8	8	66	0.60606	0.65186	0.29122
9	9	65	0.70769	0.76506	3e-05
10	10	59	0.54237	0.66015	0.00674
11	11	66	0.45455	0.53944	0.1065
12	12	66	0.5303	0.7489	0.00013
13	13	66	0.75758	0.72785	0.07842
14	14	66	0.40909	0.56142	0.00393
--------	--------	--------	-----------------	-----------	-------
(Denver)	(Denver)
--------	--------	--------	-----------------	-----------	-------
Locus #	Locus #	Genot	Obs.Het.	Exp.Het.	P-value
--------	--------	--------	-----------------	-----------	-------
1	1	69	0.11594	0.11213	1
2	2	67	0.29851	0.31197	0.61575
3	3	68	0.75	0.81318	0.04664
4	4	69	0.71014	0.88966	0
5	5	69	0.57971	0.51909	0.15354
6	6	69	0.55072	0.63969	0.3224
7	7	69	0.53623	0.67629	0.01234
8	8	68	0.54412	0.58595	0.09444
9	9	65	0.58462	0.75408	0
10	10	68	0.38235	0.54194	0.00134
11	11	69	0.53623	0.51042	0.83968
12	12	69	0.36232	0.69555	0
13	13	68	0.58824	0.71318	0.08125
14	14	69	0.62319	0.61007	0.5352
--------	--------	--------	-----------------	-----------	-------
--------	--------	--------	-----------------	-----------	-------
Locus #	Locus #	Genot	Obs.Het.	Exp.Het.	P-value
--------	--------	--------	-----------------	-----------	-------
1	1	This loc	us is monomorphic	: no test d	one.
2	2	31	0.22581	0.20994	1
3	3	31	0.58065	0.67266	0.06346
4	4	31	0.83871	0.84876	0.99305
5	5	31	0.58065	0.58223	1
6	6	31	0.58065	0.6055	0.37844
7	7	30	0.2	0.4678	0.00106
8	8	31	0.51613	0.61396	0.40974
9	9	20	0.7	0.74872	0.55982
10	10	30	0.2	0.61977	0
11	11	31	0.35484	0.4532	0.06688
12	12	31	0.51613	0.50555	0.73145
13	13	31	0.67742	0.69804	0.084
14	14	31	0.58065	0.54416	0.32975
(FortCol	(FortCol	lins)
--------	--------	--------	-----------------	-----------	-------
Locus #	Locus #	Genot	Obs.Het.	Exp.Het.	P-value
--------	--------	--------	-----------------	-----------	-------
1	1	57	0	0.06893	7e-05
2	2	57	0.33333	0.30492	0.84062
3	3	54	0.66667	0.79526	0.05294
4	4	57	0.73684	0.84428	0.00121
5	5	56	0.48214	0.51818	0.01665
6	6	56	0.60714	0.6398	0.87576
7	7	57	0.45614	0.59028	0.02029
8	8	57	0.50877	0.53392	0.04387
9	9	52	0.65385	0.77745	0.01246
10	10	52	0.46154	0.61482	5e-05
11	11	57	0.33333	0.40677	0.01942
12	12	57	0.33333	0.4681	0.00584
13	13	56	0.625	0.66651	0.69351
14	14	57	0.45614	0.48362	0.70138
(Lovelan	(Lovelan	d)
--------	--------	--------	-----------------	-----------	-------
Locus #	Locus #	Genot	Obs.Het.	Exp.Het.	P-value
--------	--------	--------	-----------------	-----------	-------
1	1	36	0.05556	0.10837	0.02842
2	2	36	0.30556	0.36033	0.04293
3	3	34	0.5	0.74759	0.00688
4	4	36	0.80556	0.88772	0.31237
5	5	35	0.4	0.54658	0.04294
6	6	36	0.63889	0.59116	0.57657
7	7	36	0.55556	0.56025	0.14416
8	8	35	0.62857	0.71843	0.10875
9	9	35	0.74286	0.80041	0.164
10	10	34	0.38235	0.67252	0.00033
11	11	36	0.38889	0.34155	1
12	12	36	0.33333	0.56025	0.00984
13	13	36	0.61111	0.69836	0.23497
14	14	36	0.58333	0.64045	0.64336
--------	--------	--------	-----------------	-----------	-------
(Plattev	(Plattev	ille)
--------	--------	--------	-----------------	-----------	-------
Locus #	Locus #	Genot	Obs.Het.	Exp.Het.	P-value
--------	--------	--------	-----------------	-----------	-------
1	1	23	0.04348	0.04348	1
2	2	18	0.22222	0.29365	0.39069
3	3	23	0.86957	0.81836	0.98706
4	4	23	0.82609	0.83671	0.19546
5	5	22	0.5	0.53171	1
6	6	23	0.65217	0.58261	0.38901
7	7	23	0.3913	0.4657	0.30888
8	8	23	0.43478	0.56522	0.3277
9	9	22	0.68182	0.8203	0.1049
10	10	17	0.11765	0.59358	0.00011
11	11	23	0.43478	0.54203	0.24012
12	12	23	0.47826	0.50145	1
13	13	23	0.86957	0.72754	0.64339
14	14	23	0.56522	0.5343	1
--------	--------	--------	-----------------	-----------	-------
(Sterlin	(Sterlin	g)
--------	--------	--------	-----------------	-----------	-------
Locus #	Locus #	Genot	Obs.Het.	Exp.Het.	P-value
--------	--------	--------	-----------------	-----------	-------
1	1	54	0.05556	0.05486	1
2	2	55	0.43636	0.39349	0.23133
3	3	54	0.61111	0.78505	0.00042
4	4	55	0.85455	0.87573	0.32595
5	5	55	0.4	0.58632	0.00369
6	6	55	0.38182	0.63036	0.0012
7	7	55	0.58182	0.65271	0.2459
8	8	55	0.69091	0.62719	0.95075
9	9	52	0.55769	0.79126	0.00061
10	10	54	0.46296	0.6215	0.00452
11	11	55	0.61818	0.71743	0.0166
12	12	54	0.53704	0.67342	0.05596
13	13	55	0.65455	0.71843	0.49307
14	14	55	0.67273	0.66589	0.65295
--------	--------	--------	-----------------	-----------	-------

## Sheet: Sheet1
Table 3. Observed and Expected Heterozygosity values for loci and populations in this study.
	Durango		Fruita		Grand Junction		Mack		Lamar		Fountain		Pueblo		Denver		Evans		Fort Collins		Loveland		Platteville		Sterling
Locus	HO	HE	HO	HE	HO	HE	HO	HE	HO	HE	HO	HE	HO	HE	HO	HE	HO	HE	HO	HE	HO	HE	HO	HE	HO	HE
E	0.15385	0.14769	0.11864	0.11343	0.09091	0.08908	0.08	0.15429	0.5082	0.56727	0.2449	0.24321	0.33333	0.35936	0.11594	0.11213	n/a	n/a	0	0.06893	0.05556	0.10837	0.04348	0.04348	0.05556	0.05486
G	0.14286	0.2037	0.06897	0.06762	0.20455	0.2291	0.04	0.11673	0.45455	0.48404	0.52	0.45354	0.37931	0.46732	0.29851	0.31197	0.22581	0.20994	0.33333	0.30492	0.30556	0.36033	0.22222	0.29365	0.43636	0.39349
J	0.61538	0.72923	0.7931	0.82129	0.79545	0.81531	0.83333	0.82713	0.58333	0.81218	0.7551	0.79108	0.65152	0.81043	0.75	0.81318	0.58065	0.67266	0.66667	0.79526	0.5	0.74759	0.86957	0.81836	0.61111	0.78505
K	0.92857	0.87566	0.74576	0.91859	0.84091	0.82759	0.88	0.88816	0.84848	0.87104	0.64	0.79616	0.62121	0.85751	0.71014	0.88966	0.83871	0.84876	0.73684	0.84428	0.80556	0.88772	0.82609	0.83671	0.85455	0.87573
U	0.21429	0.49471	0.49153	0.54643	0.36364	0.48824	0.54167	0.56649	0.5	0.4963	0.52	0.48485	0.62121	0.50301	0.57971	0.51909	0.58065	0.58223	0.48214	0.51818	0.4	0.54658	0.5	0.53171	0.4	0.58632
V	0.64286	0.62698	0.44068	0.4653	0.5	0.43757	0.44	0.49306	0.62121	0.63694	0.62	0.63091	0.65152	0.63139	0.55072	0.63969	0.58065	0.6055	0.60714	0.6398	0.63889	0.59116	0.65217	0.58261	0.38182	0.63036
Cxpq51	0.64286	0.7381	0.64407	0.71578	0.68182	0.64943	0.68	0.72816	0.75385	0.73548	0.4	0.57495	0.42424	0.47328	0.53623	0.67629	0.2	0.4678	0.45614	0.59028	0.55556	0.56025	0.3913	0.4657	0.58182	0.65271
Cxpq59	0.64286	0.72487	0.54237	0.66667	0.65116	0.65335	0.56	0.64653	0.56061	0.67777	0.76	0.67051	0.60606	0.65186	0.54412	0.58595	0.51613	0.61396	0.50877	0.53392	0.62857	0.71843	0.43478	0.56522	0.69091	0.62719
Cxpq79	0.57143	0.75926	0.76364	0.82152	0.75	0.8315	0.75	0.81028	0.60656	0.77808	0.59574	0.77557	0.70769	0.76506	0.58462	0.75408	0.7	0.74872	0.65385	0.77745	0.74286	0.80041	0.68182	0.8203	0.55769	0.79126
Cxpq109	0.71429	0.75132	0.5614	0.72023	0.51163	0.60985	0.44	0.72898	0.35938	0.49373	0.45652	0.65146	0.54237	0.66015	0.38235	0.54194	0.2	0.61977	0.46154	0.61482	0.38235	0.67252	0.11765	0.59358	0.46296	0.6215
Cxpq110	0.35714	0.42063	0.67797	0.65348	0.59091	0.70298	0.72	0.70694	0.51515	0.56535	0.48	0.47475	0.45455	0.53944	0.53623	0.51042	0.35484	0.4532	0.33333	0.40677	0.38889	0.34155	0.43478	0.54203	0.61818	0.71743
Cxpq114	0.35714	0.51852	0.33898	0.46125	0.29545	0.49138	0.125	0.26684	0.51515	0.76694	0.54	0.68667	0.5303	0.7489	0.36232	0.69555	0.51613	0.50555	0.33333	0.4681	0.33333	0.56025	0.47826	0.50145	0.53704	0.67342
Cxpq117	0.42857	0.47354	0.72414	0.72249	0.7907	0.71655	0.6	0.66531	0.57143	0.61003	0.76	0.74768	0.75758	0.72785	0.58824	0.71318	0.67742	0.69804	0.625	0.66651	0.61111	0.69836	0.86957	0.72754	0.65455	0.71843
Cxpq119	0.64286	0.7672	0.76271	0.73649	0.56818	0.69984	0.68	0.75102	0.63077	0.66047	0.68	0.70242	0.40909	0.56142	0.62319	0.61007	0.58065	0.54416	0.45614	0.48362	0.58333	0.64045	0.56522	0.5343	0.67273	0.66589
CxqGT4F
CxqTri4F
CxpGT46F
CxpGT51F
CxqCTG10
CxqCAG101

## Sheet: Usethis
Table 3. Observed (HO) and Expected (HE) Heterozygosity values for loci and populations in this study.
	A		Cxq GT4F	Cxq Tri4F	Cxp GT46F	Cxp GT51F	Cxq CTG10	Cxq CAG101	Cxpq 51	Cxpq 59	Cxpq 79	Cxpq 109	Cxpq 110	Cxpq 114	Cxpq 117	Cxpq 119	Population Totals
Durango	4.44793	HO	0.15385	0.14286	0.61538	0.92857	0.21429	0.64286	0.64286	0.64286	0.57143	0.71429	0.35714	0.35714	0.42857	0.64286	HO	0.504
		HE	0.14769	0.2037	0.72923	0.87566	0.49471	0.62698	0.7381	0.72487	0.75926	0.75132	0.42063	0.51852	0.47354	0.7672	HE	0.591
Fruita	4.44764	HO	0.11864	0.06897	0.7931	0.74576	0.49153	0.44068	0.64407	0.54237	0.76364	0.5614	0.67797	0.33898	0.72414	0.76271	HO	0.548
		HE	0.11343	0.06762	0.82129	0.91859	0.54643	0.4653	0.71578	0.66667	0.82152	0.72023	0.65348	0.46125	0.72249	0.73649	HE	0.603
Grand Junction	4.18836	HO	0.09091	0.20455	0.79545	0.84091	0.36364	0.5	0.68182	0.65116	0.75	0.51163	0.59091	0.29545	0.7907	0.56818	HO	0.545
		HE	0.08908	0.2291	0.81531	0.82759	0.48824	0.43757	0.64943	0.65335	0.8315	0.60985	0.70298	0.49138	0.71655	0.69984	HE	0.589
Mack	4.50771	HO	0.08	0.04	0.83333	0.88	0.54167	0.44	0.68	0.56	0.75	0.44	0.72	0.125	0.6	0.68	HO	0.526
		HE	0.15429	0.11673	0.82713	0.88816	0.56649	0.49306	0.72816	0.64653	0.81028	0.72898	0.70694	0.26684	0.66531	0.75102	HE	0.598
Lamar	4.66736	HO	0.5082	0.45455	0.58333	0.84848	0.5	0.62121	0.75385	0.56061	0.60656	0.35938	0.51515	0.51515	0.57143	0.63077	HO	0.573
		HE	0.56727	0.48404	0.81218	0.87104	0.4963	0.63694	0.73548	0.67777	0.77808	0.49373	0.56535	0.76694	0.61003	0.66047	HE	0.655
Fountain	4.48179	HO	0.2449	0.52	0.7551	0.64	0.52	0.62	0.4	0.76	0.59574	0.45652	0.48	0.54	0.76	0.68	HO	0.569
		HE	0.24321	0.45354	0.79108	0.79616	0.48485	0.63091	0.57495	0.67051	0.77557	0.65146	0.47475	0.68667	0.74768	0.70242	HE	0.621
Pueblo	4.56907	HO	0.33333	0.37931	0.65152	0.62121	0.62121	0.65152	0.42424	0.60606	0.70769	0.54237	0.45455	0.5303	0.75758	0.40909	HO	0.549
		HE	0.35936	0.46732	0.81043	0.85751	0.50301	0.63139	0.47328	0.65186	0.76506	0.66015	0.53944	0.7489	0.72785	0.56142	HE	0.626
Denver	4.43314	HO	0.11594	0.29851	0.75	0.71014	0.57971	0.55072	0.53623	0.54412	0.58462	0.38235	0.53623	0.36232	0.58824	0.62319	HO	0.512
		HE	0.11213	0.31197	0.81318	0.88966	0.51909	0.63969	0.67629	0.58595	0.75408	0.54194	0.51042	0.69555	0.71318	0.61007	HE	0.599
Evans	3.76771	HO	n/a	0.22581	0.58065	0.83871	0.58065	0.58065	0.2	0.51613	0.7	0.2	0.35484	0.51613	0.67742	0.58065	HO	0.468
		HE	n/a	0.20994	0.67266	0.84876	0.58223	0.6055	0.4678	0.61396	0.74872	0.61977	0.4532	0.50555	0.69804	0.54416	HE	0.542
Fort Collins	4.06314	HO	0	0.33333	0.66667	0.73684	0.48214	0.60714	0.45614	0.50877	0.65385	0.46154	0.33333	0.33333	0.625	0.45614	HO	0.475
		HE	0.06893	0.30492	0.79526	0.84428	0.51818	0.6398	0.59028	0.53392	0.77745	0.61482	0.40677	0.4681	0.66651	0.48362	HE	0.552
Loveland	4.49036	HO	0.05556	0.30556	0.5	0.80556	0.4	0.63889	0.55556	0.62857	0.74286	0.38235	0.38889	0.33333	0.61111	0.58333	HO	0.495
		HE	0.10837	0.36033	0.74759	0.88772	0.54658	0.59116	0.56025	0.71843	0.80041	0.67252	0.34155	0.56025	0.69836	0.64045	HE	0.589
Platteville	3.99036	HO	0.04348	0.22222	0.86957	0.82609	0.5	0.65217	0.3913	0.43478	0.68182	0.11765	0.43478	0.47826	0.86957	0.56522	HO	0.506
		HE	0.04348	0.29365	0.81836	0.83671	0.53171	0.58261	0.4657	0.56522	0.8203	0.59358	0.54203	0.50145	0.72754	0.5343	HE	0.563
Sterling	4.36371	HO	0.05556	0.43636	0.61111	0.85455	0.4	0.38182	0.58182	0.69091	0.55769	0.46296	0.61818	0.53704	0.65455	0.67273	HO	0.537
		HE	0.05486	0.39349	0.78505	0.87573	0.58632	0.63036	0.65271	0.62719	0.79126	0.6215	0.71743	0.67342	0.71843	0.66589	HE	0.629

## Sheet: Sheet3
Obs.Het.	0.15385	0.14286	0.61538	0.92857	0.21429	0.64286	0.64286	0.64286	0.57143	0.71429	0.35714	0.35714	0.42857	0.64286
Exp.Het.	0.14769	0.2037	0.72923	0.87566	0.49471	0.62698	0.7381	0.72487	0.75926	0.75132	0.42063	0.51852	0.47354	0.7672

## Sheet: Sheet2
Table 3. Genetic diversity values for loci and populations in this study.
	A		Cxpq 51	Cxpq 59	Cxpq 79	Cxpq 109	Cxpq 110	Cxpq 114	Cxpq 117	Cxpq 119	Cxq GT4F	Cxq Tri4F	Cxp GT46F	Cxp GT51F	Cxq CTG10	Cxq CAG101	Population Totals
Durango	4.44793	HO	0.64286	0.64286	0.57143	0.71429	0.35714	0.35714	0.42857	0.64286	0.15385	0.14286	0.61538	0.92857	0.21429	0.64286	HO	0.504
		HE	0.7381	0.72487	0.75926	0.75132	0.42063	0.51852	0.47354	0.7672	0.14769	0.2037	0.72923	0.87566	0.49471	0.62698	HE	0.591
Fruita	4.44764	HO	0.64407	0.54237	0.76364	0.5614	0.67797	0.33898	0.72414	0.76271	0.11864	0.06897	0.7931	0.74576	0.49153	0.44068	HO	0.548
		HE	0.71578	0.66667	0.82152	0.72023	0.65348	0.46125	0.72249	0.73649	0.11343	0.06762	0.82129	0.91859	0.54643	0.4653	HE	0.603
Grand Junction	4.18836	HO	0.68182	0.65116	0.75	0.51163	0.59091	0.29545	0.7907	0.56818	0.09091	0.20455	0.79545	0.84091	0.36364	0.5	HO	0.545
		HE	0.64943	0.65335	0.8315	0.60985	0.70298	0.49138	0.71655	0.69984	0.08908	0.2291	0.81531	0.82759	0.48824	0.43757	HE	0.589
Mack	4.50771	HO	0.68	0.56	0.75	0.44	0.72	0.125	0.6	0.68	0.08	0.04	0.83333	0.88	0.54167	0.44	HO	0.526
		HE	0.72816	0.64653	0.81028	0.72898	0.70694	0.26684	0.66531	0.75102	0.15429	0.11673	0.82713	0.88816	0.56649	0.49306	HE	0.598
Lamar	4.66736	HO	0.75385	0.56061	0.60656	0.35938	0.51515	0.51515	0.57143	0.63077	0.5082	0.45455	0.58333	0.84848	0.5	0.62121	HO	0.573
		HE	0.73548	0.67777	0.77808	0.49373	0.56535	0.76694	0.61003	0.66047	0.56727	0.48404	0.81218	0.87104	0.4963	0.63694	HE	0.655
Fountain	4.48179	HO	0.4	0.76	0.59574	0.45652	0.48	0.54	0.76	0.68	0.2449	0.52	0.7551	0.64	0.52	0.62	HO	0.569
		HE	0.57495	0.67051	0.77557	0.65146	0.47475	0.68667	0.74768	0.70242	0.24321	0.45354	0.79108	0.79616	0.48485	0.63091	HE	0.621
Pueblo	4.56907	HO	0.42424	0.60606	0.70769	0.54237	0.45455	0.5303	0.75758	0.40909	0.33333	0.37931	0.65152	0.62121	0.62121	0.65152	HO	0.549
		HE	0.47328	0.65186	0.76506	0.66015	0.53944	0.7489	0.72785	0.56142	0.35936	0.46732	0.81043	0.85751	0.50301	0.63139	HE	0.626
Denver	4.43314	HO	0.53623	0.54412	0.58462	0.38235	0.53623	0.36232	0.58824	0.62319	0.11594	0.29851	0.75	0.71014	0.57971	0.55072	HO	0.512
		HE	0.67629	0.58595	0.75408	0.54194	0.51042	0.69555	0.71318	0.61007	0.11213	0.31197	0.81318	0.88966	0.51909	0.63969	HE	0.599
Evans	3.76771	HO	0.2	0.51613	0.7	0.2	0.35484	0.51613	0.67742	0.58065	n/a	0.22581	0.58065	0.83871	0.58065	0.58065	HO	0.468
		HE	0.4678	0.61396	0.74872	0.61977	0.4532	0.50555	0.69804	0.54416	n/a	0.20994	0.67266	0.84876	0.58223	0.6055	HE	0.542
Fort Collins	4.06314	HO	0.45614	0.50877	0.65385	0.46154	0.33333	0.33333	0.625	0.45614	0	0.33333	0.66667	0.73684	0.48214	0.60714	HO	0.475
		HE	0.59028	0.53392	0.77745	0.61482	0.40677	0.4681	0.66651	0.48362	0.06893	0.30492	0.79526	0.84428	0.51818	0.6398	HE	0.552
Loveland	4.49036	HO	0.55556	0.62857	0.74286	0.38235	0.38889	0.33333	0.61111	0.58333	0.05556	0.30556	0.5	0.80556	0.4	0.63889	HO	0.495
		HE	0.56025	0.71843	0.80041	0.67252	0.34155	0.56025	0.69836	0.64045	0.10837	0.36033	0.74759	0.88772	0.54658	0.59116	HE	0.589
Platteville	3.99036	HO	0.3913	0.43478	0.68182	0.11765	0.43478	0.47826	0.86957	0.56522	0.04348	0.22222	0.86957	0.82609	0.5	0.65217	HO	0.506
		HE	0.4657	0.56522	0.8203	0.59358	0.54203	0.50145	0.72754	0.5343	0.04348	0.29365	0.81836	0.83671	0.53171	0.58261	HE	0.563
Sterling	4.36371	HO	0.58182	0.69091	0.55769	0.46296	0.61818	0.53704	0.65455	0.67273	0.05556	0.43636	0.61111	0.85455	0.4	0.38182	HO	0.537
		HE	0.65271	0.62719	0.79126	0.6215	0.71743	0.67342	0.71843	0.66589	0.05486	0.39349	0.78505	0.87573	0.58632	0.63036	HE	0.629
