# Supplementary material for: Characterization of Culex pipiens Complex (Diptera: Culicidae) Populations in Colorado, USA Using Microsatellites
Source: PLoS One. 2012 Oct 19;7(10):e47602. doi: 10.1371/journal.pone.0047602 (PMC3477124; doi:10.1371/journal.pone.0047602)
Supplement: Table S2 — Pairwise FST values between pairs of Culex pipiens complex populations in Colorado. (XLSX) [file pone.0047602.s003.xlsx]

## Sheet: PairwiseFst_6-7-12
Table 4. Pairwise FST values between pairs of Culex pipiens complex populations in Colorado.
	Durango	Fruita	Grand Junction	Mack	Lamar	Fountain	Pueblo	Denver	Evans	Fort Collins	Loveland	Platteville
Fruita	0.05532
Grand Junction	0.06907	0.01501
Mack	0.05007	-0.00349	0.012
Lamar	0.1025	0.09722	0.09022	0.08891
Fountain	0.0809	0.06338	0.03216	0.05851	0.0657
Pueblo	0.09108	0.06163	0.04154	0.05986	0.04825	0.01336
Denver	0.07736	0.05413	0.03635	0.05324	0.06206	0.03652	0.0211
Evans	0.06712	0.06044	0.0538	0.06566	0.09706	0.05277	0.04007	0.04169
Fort Collins	0.0689	0.06746	0.04488	0.06082	0.09011	0.03745	0.03019	0.0302	0.01402
Loveland	0.05964	0.04649	0.03462	0.04758	0.06288	0.03384	0.01973	0.02121	0.01033	0.01192
Platteville	0.06309	0.03779	0.02235	0.03656	0.07742	0.02483	0.00963	0.01848	0.00318	-0.0026	0.00099
Sterling	0.07436	0.04546	0.03361	0.04877	0.06592	0.03751	0.03117	0.03291	0.03839	0.0461	0.03363	0.02538
